# Supplementary material for: Case Report: “Methicillin-Resistant Staphylococcus aureus Endocarditis Overlying Calcified Mitral Annular Abscess Misdiagnosed as Klebsiella pneumoniae Endocarditis”
Source: Front Microbiol. 2022 Jan 18;12:818219. doi: 10.3389/fmicb.2021.818219 (PMC8804532; doi:10.3389/fmicb.2021.818219)
Supplement: Supplementary Table 1 — Antimicrobial activities of antimicrobials against Klebsiella pneumoniae and Staphylococcus aureus isolated from blood and operation specimens in the present case. Identification of bacterial agents was performed by using an automated identification system based on the biochemical properties and/or matrix-assisted laser desorption ionization-time of flight mass spectrometry, in addition to the Gram-staining findings. The antimicrobial susceptibility phenotype (susceptible (S)/resistant (R)) was determined using disk diffusion or broth microdilution methods, according to the Clinical and Laboratory Standards Institute guidelines. MIC, minimum inhibitory concentration; ND, not determined. [file Table_1.XLSX]

## Sheet: Sheet1
Table 1.
Hospital day	Day 1	Day 5	Day 9	Day 9
Clinical specimen	Blood	Blood	Abscess content	Vegetation tissue
Identified species	K. pneumoniae	S. aureus	S. aureus	S. aureus
Antimicrobial	S/R phenotype	S/R phenotype	S/R phenotype (MIC)	S/R phenotype (MIC)
Ampicillin	R	R	R (8.0)	R (>8.0)
Oxacillin	ND	ND	R (>4.0)	R (>4.0)
Sulbactam/ampicillin	S	R	R (4.0)	R (4.0)
Tazobactam/piperacillin	S	R	R	R
Erythromycin	ND	S	S (0.25)	S (0.25)
Azithromycin	ND	ND	S (<0.5)	S (<0.5)
Clindamycin	ND	S	S (<0.25)	S (<0.25)
Minocycline	S	S	S (<1.0)	S (<1.0)
Cefazolin	S	R	R (2.0)	R (4.0)
Cefmetazole	S	R	R	R
Ceftriaxone	S	R	R	R
Meropenem	S	R	R (1.0)	R (1.0)
Gentamicin	S	S	S (<1.0)	S (<1.0)
Amikacin	S	S	S	S
Sulfamethoxazole/trimethoprim	S	S	S	S
Levofloxacin	S	R	R (>4.0)	R (>4.0)
Vancomycin	ND	S	S (<0.5)	S (<0.5)
Teicoplanin	ND	S	S (<0.5)	S (<0.5)
Linezolid	ND	S	S (1.0)	S (2.0)
Daptomycin	ND	ND	S (<0.12)	S (0.25)
